# Supplementary material for: Epigenetic Effect of Maternal Methyl-Group Donor Intake on Offspring’s Health and Disease
Source: Life (Basel). 2022 Apr 19;12(5):609. doi: 10.3390/life12050609 (PMC9145757; doi:10.3390/life12050609)
Supplement: Supplementary file 1 [file life-12-00609-s001.zip]

Archive with 1 entries (1 files):
- life-1594929-supplementary.pdf
